# Supplementary material for: A New Large Hyainailourine from the Bartonian of Europe and Its Bearings on the Evolution and Ecology of Massive Hyaenodonts (Mammalia)
Source: PLoS One. 2015 Sep 23;10(9):e0135698. doi: 10.1371/journal.pone.0135698 (PMC4580617; doi:10.1371/journal.pone.0135698)
Supplement: S1 File — (ZIP) [file pone.0135698.s003.zip]

Archive with 1 entries (1 files):
- S3_Matrix.nex
