# Supplementary material for: A New Large Hyainailourine from the Bartonian of Europe and Its Bearings on the Evolution and Ecology of Massive Hyaenodonts (Mammalia)
Source: PLoS One. 2015 Sep 23;10(9):e0135698. doi: 10.1371/journal.pone.0135698 (PMC4580617; doi:10.1371/journal.pone.0135698)
Supplement: S1 File — (ZIP) [file pone.0135698.s003.zip › S3_Matrix.nex]

#NEXUS
[written Thu Jul 23 10:21:26 CEST 2015 by Mesquite  version 2.75 (build 564) at PC06-116/192.168.6.116]

BEGIN TAXA;
	TITLE Taxa;
	DIMENSIONS NTAX=25;
	TAXLABELS
		Tinerhodon_disputatus Prototomus_spp. Proviverrinae Lahimia_selloumi Boualitomus_marocanensis Apterodon_macrognathus Apterodon_langebadreae Furodon_crocheti Akhnatenavus_leptognathus '"Pterodon" africanus' Pterodon_dasyuroides Parapterodon_lostangensis '"Pterodon" syrtos' Paroxyaena_galliae Paroxyaena_pavlovi Hemipsalodon_spp. Kerberos_langebadreae '"Pterodon" phiomensis' Isohyaenodon_andrewsi Isohyaenodon_zadoki Isohyaenodon_pilgrimi Hyainailouros_bugtiensis Hyainailouros_sulzeri Sivapterodon_lahirii Leakitherium_hiwegi 
	;

END;


BEGIN CHARACTERS;
	TITLE  Character_Matrix;
	DIMENSIONS  NCHAR=50;
	FORMAT DATATYPE = STANDARD GAP = - MISSING = ? SYMBOLS = "  0 1 2 3 4";
	CHARSTATELABELS 
		1 Body_size /  '< 3 kg' '< 10 kg' '< 30 kg' '< 100 kg' '> 100 kg', 2 Incisor_number /  'Unreduced (= 3)' Reduced, 3 P1 /  'Double-rooted' 'Single-rooted', 4 Premolar_buccal_cingulum /  'Absent/weak' Strong, 5 P3_lingual_cingulum /  Weak_or_absent With_large_lingual_cingulum Strong_with_salient_basal_expansion, 6 P3_metastyle /  Present Very_reduced_or_absent, 7 P3_protocone /  Present Absent, 8 P3_roots /  Three_roots Two_roots, 9 P4_metastyle /  Present Absent, 10 P4_parastyle /  'Present, moderate' expanded Small_or_absent, 11 P4_protocone_accesory_cusps /  Not_bulbous Bulbous, 12 P4_postparacrista /  Not_shearing Shearing, 13 P4_protocone /  Present Small_to_absent, 14 P4_roots /  Anterior_is_smallest Posterior_is_smallest, 15 'P4-M2 anteroexternal cingulum' /  Present Vestigial Absent, 16 M_Postmetaconule_crista /  Strong Weak_and_short, 17 'M1-M2 metaconule' /  Present Absent, 18 'M1-M2 metastyle length' /  Short Medium Long, 19 'M1-M2 paracone-metacone fusion' /  Completely_separated Fused_at_base Fused_with_groove Fused_without_groove, 20 'M1-M2 paracone height' /  Greater_than_metacone Subequal_to_metacone, 21 'M1-M2 paraconule' /  Present Absent, 22 'M1-M2 parastyle form' /  Present Absent_on_M1_or_on_M1_and_M2, 23 'M1-M2 parastyle size' /  'Well-developed' Short, 24 'M1-M2 protocone size' /  Large Small Absent, 25 'M1-M2 ectoflexus' /  Absent 'Single-pronounced' Double, 26 'M1-M2 protocone position' /  Lingual 'Antero-lingual', 27 M3 /  Unreduced 'Two-cusped' Lost, 28 p1 /  'Unreduced (two-rooted)' 'Reduced (single-rooted)' Lost, 29 'p2/p3 size relative to p4' /  Slightly_smaller Smaller Very_reduced, 30 p3_anterior_cuspulid /  Present Absent, 31 p3_posterior_cingulid /  Present Absent, 32 p4_anterior_cuspulid /  Present Absent, 33 p4_shape /  Low_and_broad Tall_and_short Tall_and_long, 34 p4_talonid /  Present Absent, 35 Premolar_diastemata /  Large Slight None, 36 Lower_molar_serie_relative_to_premolar_serie_length /  'Molar < premolar' 'Molar > premolar' Subequal, 37 molar_metaconid /  Higher_or_as_high_as_paraconid Lower_than_paraconid Absent, 38 m1_relative_to_m2 /  '> 50%' 'Almost < 50%', 39 m1_talonid_basin /  Present Absent, 40 m1_talonid_entoconid /  'Present (bulbous)' 'Reduced (crestiform)' Absent, 41 m1_talonid_hypoconulid /  Present Absent, 42 'm1-m3 anterior keel' /  Relatively_small Relatively_large, 43 'm1-m2 talonid size' /  Moderate Small, 44 'm1-m2 trigonid/talonid width' /  Subequal Talonid_narrower_than_trigonid, 45 'm2 talonid length (ordered)' /  '1/3 of tooth' '> 1/3 of tooth' Vestigial, 46 'm2/m3 paraconid height' /  Lower_than_protoconid Subequal_to_protoconid, 47 'm2/m3 protoconid to paraconid length' /  Subequal 'protoconid > paraconid', 48 'm2/m3 postprotocristid' /  Directed_to_metaconid Posteriorly_directed Posteriorly_directed_and_elongated, 49 m3_talonid /  'Present, basined' 'Present, trenchant' Absent, 50 Symphyseal_region /  Unfused Fused ; 
	MATRIX
	Tinerhodon_disputatus      0???????????????????????????0?0000000000000000100?
	Prototomus_spp.            00000011000010000010000010010101100000010000001000
	Proviverrinae              00010011011000000010001010000000100000000000001000
	Lahimia_selloumi           0??????????????????????????21?????1110010011001000
	Boualitomus_marocanensis   0??????????????????????????2110?1001?0010001001000
	Apterodon_macrognathus     3011011112?010?1100101-000111111102020020000001100
	Apterodon_langebadreae     200??11110?010?1000101-00001111110201001?000001000
	Furodon_crocheti           1?????????????010110001111?11??1202010010101010000
	Akhnatenavus_leptognathus  2??????????????????????????11111110020121111110120
	'"Pterodon" africanus'     4??010100??0?1???2?????1112(1 2)11?12?22201??111110010
	Pterodon_dasyuroides       3100111102001111(0 1)220(0 1)011111(1 2)11012022200??111110111
	Parapterodon_lostangensis  3?1011100200111112201011112???????????????????????
	'"Pterodon" syrtos'        3??011?002001011123011-111???????????????????????0
	Paroxyaena_galliae         30112000020101011211001111121101202220010000000110
	Paroxyaena_pavlovi         30?????????????11211001111????????????????????????
	Hemipsalodon_spp.          40012001020101011211101111111101202220010000000110
	Kerberos_langebadreae      30001?100?00101??22????111111???202020???111110010
	'"Pterodon" phiomensis'    4??????????????????????????11101202020121111110120
	Isohyaenodon_andrewsi      2??????????????????????????11?0110?220021111210120
	Isohyaenodon_zadoki        1?????????????21123011-211???????????????111210120
	Isohyaenodon_pilgrimi      0?????????????21123011-211?11101101220121111210120
	Hyainailouros_bugtiensis   41101110020011????????????111??1002?211??11121022?
	Hyainailouros_sulzeri      40?0111002001121122011-111112?11001121???111210220
	Sivapterodon_lahirii       4???????????????????????????????????2????11121022?
	Leakitherium_hiwegi        2?????????????21122011-1112???????????????????????

;

END;
BEGIN ASSUMPTIONS;
	TYPESET * UNTITLED   =  unord:  1 -  50;

	EXSET * UNTITLED  = ;

	WTSET * UNTITLED  =  1: 1 -  50 ;

END;

BEGIN MESQUITECHARMODELS;
	ProbModelSet * UNTITLED   =  'Mk1 (est.)':  1 -  50;
END;

Begin MESQUITE;
		MESQUITESCRIPTVERSION 2;
		TITLE AUTO;
		tell ProjectCoordinator;
		timeSaved 1437639686834;
		getEmployee #mesquite.minimal.ManageTaxa.ManageTaxa;
		tell It;
			setID 0 2956021374558473485;
		endTell;
		getEmployee #mesquite.charMatrices.ManageCharacters.ManageCharacters;
		tell It;
			setID 0 7608252957854869034;
			mqVersion 275;
			checksumv 0 3 736008501 null  getNumChars 50 numChars 50 getNumTaxa 25 numTaxa 25   short true   bits 31   states 31   sumSquaresStatesOnly 5584.0 sumSquares 5584.0 longCompressibleToShort false usingShortMatrix true   NumFiles 1 NumMatrices 1;
			mqVersion;
		endTell;
		getWindow;
		tell It;
			suppress;
			setResourcesState false false 100;
			setPopoutState 400;
			setExplanationSize 0;
			setAnnotationSize 0;
			setFontIncAnnot 0;
			setFontIncExp 0;
			setSize 1411 663;
			setLocation 8 8;
			setFont SanSerif;
			setFontSize 10;
			getToolPalette;
			tell It;
			endTell;
			desuppress;
		endTell;
		getEmployee  #mesquite.charMatrices.BasicDataWindowCoord.BasicDataWindowCoord;
		tell It;
			showDataWindow #7608252957854869034 #mesquite.charMatrices.BasicDataWindowMaker.BasicDataWindowMaker;
			tell It;
				getWindow;
				tell It;
					setExplanationSize 30;
					setAnnotationSize 20;
					setFontIncAnnot 0;
					setFontIncExp 0;
					setSize 1311 596;
					setLocation 8 8;
					setFont SanSerif;
					setFontSize 10;
					getToolPalette;
					tell It;
						setTool mesquite.charMatrices.BasicDataWindowMaker.BasicDataWindow.ibeam;
					endTell;
					setActive;
					setTool mesquite.charMatrices.BasicDataWindowMaker.BasicDataWindow.ibeam;
					colorCells  #mesquite.charMatrices.NoColor.NoColor;
					colorRowNames  #mesquite.charMatrices.TaxonGroupColor.TaxonGroupColor;
					colorColumnNames  #mesquite.charMatrices.CharGroupColor.CharGroupColor;
					colorText  #mesquite.charMatrices.NoColor.NoColor;
					setBackground White;
					toggleShowNames on;
					toggleShowTaxonNames on;
					toggleTight off;
					toggleThinRows off;
					toggleShowChanges on;
					toggleSeparateLines off;
					toggleShowStates on;
					toggleAutoWCharNames on;
					toggleAutoTaxonNames off;
					toggleShowDefaultCharNames off;
					toggleConstrainCW on;
					toggleBirdsEye off;
					toggleShowPaleGrid off;
					toggleShowPaleCellColors off;
					togglePaleInapplicable on;
					toggleShowBoldCellText off;
					toggleAllowAutosize on;
					toggleColorsPanel off;
					toggleDiagonal on;
					setDiagonalHeight 80;
					toggleLinkedScrolling on;
					toggleScrollLinkedTables off;
				endTell;
				showWindow;
				getWindow;
				tell It;
					forceAutosize;
				endTell;
				getEmployee #mesquite.charMatrices.ColorByState.ColorByState;
				tell It;
					setStateLimit 9;
					toggleUniformMaximum on;
				endTell;
				getEmployee #mesquite.charMatrices.ColorCells.ColorCells;
				tell It;
					setColor Red;
					removeColor off;
				endTell;
				getEmployee #mesquite.categ.StateNamesStrip.StateNamesStrip;
				tell It;
					showStrip off;
				endTell;
				getEmployee #mesquite.charMatrices.AnnotPanel.AnnotPanel;
				tell It;
					togglePanel off;
				endTell;
				getEmployee #mesquite.charMatrices.CharReferenceStrip.CharReferenceStrip;
				tell It;
					showStrip off;
				endTell;
				getEmployee #mesquite.charMatrices.QuickKeySelector.QuickKeySelector;
				tell It;
					autotabOff;
				endTell;
				getEmployee #mesquite.charMatrices.SelSummaryStrip.SelSummaryStrip;
				tell It;
					showStrip off;
				endTell;
				getEmployee #mesquite.categ.SmallStateNamesEditor.SmallStateNamesEditor;
				tell It;
					panelOpen true;
				endTell;
			endTell;
		endTell;
		endTell;
end;
